# Supplementary material for: Key Outcomes for Evaluating Hand and Wrist Scars: A Nationwide Survey of Clinicians in Saudi Arabia
Source: Medicina (Kaunas). 2026 Feb 28;62(3):459. doi: 10.3390/medicina62030459 (PMC13027436; doi:10.3390/medicina62030459)
Supplement: Supplementary file 1 [file medicina-62-00459-s001.zip]

Archive with 1 entries (1 files):
- medicina-4144428-supplementary.pdf
